# Supplementary material for: Plasma microRNA profiles: identification of miR-23a as a novel biomarker for chemoresistance in esophageal squamous cell carcinoma
Source: Oncotarget. 2016 Aug 22;7(38):62034–48. doi: 10.18632/oncotarget.11500 (PMC5308709; doi:10.18632/oncotarget.11500)
Supplement: Supplementary file 2 [file oncotarget-07-62034-s002.xls]

## Sheet: low vs high responsel
			Signal intensity			Fold changes
Rank	Gene ID		Non-responder	Responder		Non-responder/Responder	Log2ratio
1		hsa-miR-223	158.256	24.3581		6.49706	2.69979
2		hsa-miR-21	57.8928	10		5.78928	2.533
3		hsa-miR-103a	146.687	27.9771		5.24311	2.39042
4		hsa-miR-23b	201.801	43.5733		4.6313	2.21142
5		hsa-miR-23a	187.881	44.9255		4.18205	2.06421
6		hsa-miR-1307	51.3772	13.161		3.90374	1.96486
7		hsa-miR-19b	87.7728	23.6407		3.71278	1.8925
8		hsa-miR-146a	66.8611	18.4077		3.63223	1.86086
9		hsa-miR-93	72.7198	21.4613		3.38842	1.76061
10		hsa-miR-122	163.215	51.4031		3.17519	1.66684
11		hsa-miR-107	89.1836	31.5975		2.82248	1.49697
12		hsa-miR-575	137.183	52.2066		2.62769	1.3938
13		hsa-miR-328	49.6559	19.1151		2.59773	1.37725
14		hsa-miR-185	44.0914	17.9157		2.46104	1.29927
15		hsa-miR-548q	53.1284	21.6494		2.45404	1.29516
16		hsa-miR-17	53.115	21.8385		2.43218	1.28225
17		hsa-miR-1273f	35.823	15.2019		2.35649	1.23664
18		hsa-miR-106b	40.9646	17.4568		2.34663	1.23059
19		hsa-miR-221	72.3563	30.837		2.34641	1.23046
20		hsa-miR-3135b	433.761	187.569		2.31254	1.20948
21		hsa-miR-451	1006.24	436.505		2.30522	1.2049
22		hsa-miR-22	239.363	104.411		2.29252	1.19694
23		hsa-miR-197	50.6756	22.2826		2.27422	1.18537
24		hsa-miR-4306	52.6803	23.3963		2.25165	1.17098
25		hsa-miR-4721	28.8789	12.8906		2.2403	1.16369
26		hsa-miR-16	99.3668	44.6259		2.22666	1.15488
27		hsa-miR-766	50.3075	22.9251		2.19443	1.13385
28		hsa-miR-326	27.7984	12.68		2.1923	1.13245
29		hsa-miR-92a-2*	534.425	256.184		2.0861	1.06081
30		hsa-miR-1181	51.5237	25.2943		2.03697	1.02642
31		hsa-miR-2682*	33.1575	16.7993		1.97374	0.98093
32		hsa-miR-30d	79.6596	40.3998		1.97178	0.979499
33		hsa-miR-1225-3p	53.7744	27.6734		1.94318	0.958419
34		hsa-miR-3195	342.424	176.936		1.9353	0.952557
35		hsa-miR-25	50.2995	26.0108		1.93379	0.951435
36		hsa-miR-557	144.087	75.1592		1.91709	0.938917
37		hsa-miR-1825	31.6517	16.5661		1.91063	0.934047
38		hsa-miR-3681	24.2576	12.7376		1.90441	0.929344
39		hsa-miR-4707-3p	157.27	82.6432		1.903	0.928275
40		hsa-miR-1234	28.8858	15.1981		1.90062	0.926473
41		hsa-miR-663b	352.047	186.37		1.88897	0.917599
42		hsa-miR-126	51.2793	27.2956		1.87867	0.909708
43		hsa-miR-1203	303.003	164.283		1.84439	0.883147
44		hsa-miR-24	133.996	73.197		1.83063	0.872337
45		hsa-miR-4271	83.6735	45.7602		1.82852	0.870677
46		hsa-miR-4539	24.6031	13.5329		1.81802	0.86237
47		hsa-miR-210	23.237	12.8112		1.8138	0.859012
48		hsa-miR-4530	556.976	308.184		1.80729	0.853825
49		hsa-miR-371b-5p	30.3077	16.7902		1.80508	0.852066
50		hsa-miR-1260b	517.084	287.66		1.79755	0.846035
51		hsa-miR-2110	24.3018	13.6776		1.77676	0.829245
52		hsa-miR-130a	29.2145	16.4651		1.77433	0.827274
53		hsa-miR-4741	925.193	534.384		1.73132	0.791876
54		hsa-miR-20a	22.2708	12.8679		1.73072	0.791374
55		hsa-miR-564	29.2195	17.0338		1.71538	0.778531
56		hsa-miR-140-3p	28.0648	16.461		1.70493	0.769715
57		hsa-miR-320a	62.8809	36.9929		1.69981	0.765372
58		hsa-miR-3667-3p	21.811	12.8646		1.69544	0.761657
59		hsa-miR-1246	309.867	184.253		1.68175	0.749962
60		hsa-miR-135a*	224.403	133.993		1.67474	0.743937
61		hsa-miR-3605-3p	24.2558	14.5129		1.67132	0.740989
62		hsa-miR-4417	309.638	185.577		1.66851	0.738561
63		hsa-miR-4687-5p	47.2889	28.3959		1.66534	0.735816
64		hsa-miR-4743	26.9277	16.2536		1.65672	0.72833
65		hsa-miR-3130-5p	20.7793	12.576		1.6523	0.724477
66		hsa-miR-657	24.5806	14.9393		1.64537	0.718415
67		hsa-miR-1910	43.9052	27.1468		1.61732	0.693608
68		hsa-miR-3940-3p	50.9361	31.6381		1.60996	0.687023
69		hsa-miR-1207-5p	64.7651	40.3		1.60707	0.684437
70		hsa-miR-4476	53.6218	33.3676		1.607	0.684374
71		hsa-miR-3162-5p	68.1617	42.8508		1.59068	0.66964
72		hsa-miR-151b	20.8467	13.1159		1.58942	0.668504
73		hsa-miR-720	345.087	218.392		1.58013	0.66004
74		hsa-miR-3652	27.7939	17.6237		1.57708	0.657256
75		hsa-miR-574-3p	58.382	37.0847		1.57429	0.654702
76		hsa-miR-20b	28.0017	17.8967		1.56463	0.64582
77		hsa-miR-1275	174.289	111.65		1.56104	0.642505
78		hsa-miR-1280	304.415	195.147		1.55992	0.641475
79		hsa-miR-187	23.3172	15.0086		1.55359	0.635603
80		hsa-miR-625*	29.06	18.7575		1.54925	0.631568
81		hsa-miR-4276	33.8545	21.8554		1.54903	0.631362
82		hsa-miR-532-3p	32.0503	20.7281		1.54622	0.628748
83		hsa-miR-4731-3p	45.6942	29.5523		1.54621	0.628739
84		hsa-miR-4323	41.8322	27.1111		1.54299	0.625728
85		hsa-miR-1260	67.9005	44.2011		1.53617	0.61934
86		hsa-miR-1228*	2170.66	1413.69		1.53546	0.618675
87		hsa-miR-3648	7325.94	4771.5		1.53535	0.61857
88		hsa-miR-4252	21.9878	14.3516		1.53208	0.61549
89		hsa-miR-4634	316.537	206.835		1.53039	0.613896
90		hsa-miR-4274	30.3398	19.8547		1.52809	0.611728
91		hsa-miR-4651	1421.08	934.072		1.52138	0.605378
92		hsa-miR-4535	38.6747	25.5096		1.51608	0.60035
93		hsa-miR-187*	364.184	242.282		1.50314	0.587983
94		hsa-miR-3185	100.69	67.0817		1.50101	0.585936
95		hsa-miR-3180	337.44	224.9		1.5004	0.585351
96		hsa-miR-1281	58.7501	39.3563		1.49278	0.577999
97		hsa-miR-4740-3p	34.8147	23.3468		1.4912	0.576473
98		hsa-miR-4641	19.5925	13.1765		1.48694	0.572342
99		hsa-miR-4730	738.092	496.538		1.48648	0.571899
100		hsa-miR-4454	2357.6	1588.7		1.48398	0.569474
101		hsa-miR-4478	23.3765	15.7964		1.47987	0.565468
102		hsa-miR-615-5p	83.6364	56.693		1.47525	0.56096
103		hsa-miR-4436b-5p	63.7915	43.2421		1.47522	0.560927
104		hsa-miR-1233	47.0102	31.9173		1.47287	0.558632
105		hsa-miR-4649-5p	1282.17	872.501		1.46953	0.555354
106		hsa-miR-940	85.0323	57.9202		1.46809	0.553944
107		hsa-miR-1908	3977.49	2712.32		1.46645	0.552331
108		hsa-miR-191	76.0974	52.1817		1.45832	0.544304
109		hsa-miR-4723-3p	36.4337	25.0072		1.45693	0.542932
110		hsa-miR-877*	28.7558	19.7441		1.45643	0.542434
111		hsa-miR-4286	118.629	81.9304		1.44793	0.533991
112		hsa-miR-4655-5p	131.239	91.0363		1.44162	0.527688
113		hsa-miR-92b	122.283	84.8615		1.44097	0.527042
114		hsa-miR-4664-3p	33.085	23.0572		1.43491	0.520965
115		hsa-miR-4738-3p	25.9361	18.1549		1.4286	0.5146
116		hsa-miR-675	67.6967	47.443		1.4269	0.512888
117		hsa-miR-4442	684.288	480.742		1.4234	0.509339
118		hsa-miR-4463	3707.53	2607.87		1.42167	0.507588
119		hsa-miR-642b	280.349	197.731		1.41783	0.503688
120		hsa-miR-4687-3p	609.814	431.588		1.41295	0.498715
121		hsa-miR-3940-5p	2329.4	1654.79		1.40767	0.493313
122		hsa-miR-4290	36.2036	25.733		1.40689	0.492512
123		hsa-miR-638	7067.7	5030.94		1.40485	0.490413
124		hsa-miR-3156-3p	19.0154	13.5723		1.40105	0.486508
125		hsa-miR-602	18.8143	13.4339		1.40051	0.485954
126		hsa-miR-4728-3p	37.2228	26.5815		1.40033	0.485762
127		hsa-miR-1225-5p	168.699	120.995		1.39426	0.479502
128		hsa-miR-4664-5p	17.7786	12.7908		1.38996	0.47504
129		hsa-miR-1228	83.3955	60.2344		1.38452	0.469383
130		hsa-miR-1538	30.8048	22.3275		1.37968	0.464332
131		hsa-miR-3150b-5p	21.4678	15.6193		1.37444	0.458842
132		hsa-miR-106a	44.5948	32.4944		1.37239	0.456687
133		hsa-miR-636	30.0391	21.9371		1.36933	0.453467
134		hsa-miR-152	17.2024	12.5944		1.36588	0.449833
135		hsa-miR-671-5p	69.9404	51.5135		1.35771	0.441175
136		hsa-miR-4497	1198.13	887.884		1.34942	0.432342
137		hsa-miR-4726-3p	27.1252	20.1965		1.34306	0.425529
138		hsa-miR-4324	17.5017	13.0389		1.34227	0.424677
139		hsa-miR-3679-3p	45.6449	34.2097		1.33427	0.41605
140		hsa-miR-4294	1597.44	1197.92		1.33351	0.415225
141		hsa-miR-1238	37.3232	28.1547		1.32565	0.406697
142		hsa-miR-4739	1846.07	1392.91		1.32533	0.406355
143		hsa-miR-150*	20.7896	15.7033		1.3239	0.404799
144		hsa-miR-4665-5p	217.153	164.624		1.31909	0.399538
145		hsa-miR-718	115.353	87.4519		1.31905	0.399499
146		hsa-miR-3184	202.17	153.403		1.31791	0.398248
147		hsa-miR-4513	49.1881	37.4018		1.31513	0.395203
148		hsa-miR-2861	5050.06	3843.78		1.31383	0.393775
149		hsa-let-7c	27.1476	20.6855		1.3124	0.392205
150		hsa-miR-1202	118.833	90.7199		1.30989	0.389449
151		hsa-miR-574-5p	49.6006	37.9313		1.30764	0.386969
152		hsa-miR-3679-5p	59.2162	45.3185		1.30667	0.38589
153		hsa-miR-4486	57.3269	43.9484		1.30441	0.383402
154		hsa-miR-3944-3p	29.9289	23.0072		1.30085	0.379454
155		hsa-miR-3197	841.165	648.089		1.29792	0.376197
156		hsa-miR-4258	228.946	176.456		1.29747	0.375699
157		hsa-miR-425	29.4766	22.8073		1.29242	0.370074
158		hsa-miR-1909	409.718	318.955		1.28456	0.361277
159		hsa-miR-4532	5033.3	3930.28		1.28065	0.356872
160		hsa-miR-1976	64.0344	50.0247		1.28006	0.356206
161		hsa-miR-320d	41.6038	32.5305		1.27892	0.354925
162		hsa-miR-4488	8844.41	6918.13		1.27844	0.354384
163		hsa-miR-1913	69.2103	54.1776		1.27747	0.35329
164		hsa-miR-3663-5p	37.43	29.643		1.26269	0.336503
165		hsa-miR-4769-3p	23.5758	18.674		1.2625	0.336282
166		hsa-miR-4695-3p	38.2099	30.4493		1.25487	0.327537
167		hsa-miR-4725-3p	596.041	476.75		1.25022	0.322178
168		hsa-miR-3178	2998.05	2399.66		1.24936	0.321194
169		hsa-miR-4731-5p	102.993	82.4842		1.24864	0.320354
170		hsa-miR-4484	731.51	586.494		1.24726	0.318763
171		hsa-miR-885-3p	25.5824	20.5871		1.24264	0.313414
172		hsa-miR-711	79.5816	64.0902		1.24171	0.312331
173		hsa-miR-4783-3p	24.6924	19.9023		1.24068	0.311136
174		hsa-miR-342-3p	22.1882	17.9394		1.23684	0.306658
175		hsa-miR-4446-3p	113.792	92.046		1.23626	0.305977
176		hsa-miR-4279	47.4762	38.4315		1.23535	0.304916
177		hsa-miR-4745-5p	892.811	723.603		1.23384	0.303155
178		hsa-miR-4492	559.888	453.807		1.23376	0.303061
179		hsa-miR-3151	26.9487	21.919		1.22947	0.298033
180		hsa-miR-4443	151.308	123.198		1.22817	0.296513
181		hsa-miR-4689	434.213	354.238		1.22577	0.293684
182		hsa-miR-4700-3p	16.6904	13.6839		1.21971	0.286537
183		hsa-miR-151-3p	21.2058	17.4166		1.21756	0.283996
184		hsa-miR-4656	77.1498	63.4492		1.21593	0.282061
185		hsa-miR-4467	693.395	571.401		1.2135	0.279173
186		hsa-miR-3646	23.0076	18.9829		1.21202	0.27741
187		hsa-miR-4516	7772.77	6414.03		1.21184	0.277198
188		hsa-miR-4723-5p	633.941	524.029		1.20975	0.274703
189		hsa-miR-486-3p	97.4167	81.0265		1.20228	0.265775
190		hsa-miR-4459	332.361	276.475		1.20214	0.265601
191		hsa-miR-4749-3p	22.1711	18.4476		1.20184	0.265246
192		hsa-miR-3656	1997.42	1662.61		1.20138	0.264688
193		hsa-miR-4640-5p	145.648	121.258		1.20114	0.264409
194		hsa-miR-4722-5p	58.8037	49.0645		1.1985	0.261229
195		hsa-miR-4750	41.7099	34.9034		1.19501	0.257023
196		hsa-miR-762	10165.2	8507.11		1.19491	0.256905
197		hsa-miR-760	201.438	169.405		1.18909	0.249854
198		hsa-miR-3180-3p	268.738	227.204		1.18281	0.242214
199		hsa-miR-483-3p	28.0979	23.7573		1.1827	0.24209
200		hsa-miR-887	139.066	117.897		1.17955	0.23824
201		hsa-miR-1236	26.3509	22.375		1.17769	0.235965
202		hsa-miR-4710	20.8607	17.7234		1.17702	0.235134
203		hsa-miR-3621	1477.83	1256.43		1.17621	0.234147
204		hsa-miR-4646-5p	18.4844	15.7713		1.17203	0.229004
205		hsa-miR-1915	567.837	485.441		1.16973	0.226181
206		hsa-miR-3141	146.87	125.955		1.16605	0.221626
207		hsa-miR-320c	52.4586	45.0859		1.16353	0.218503
208		hsa-miR-3127-5p	14.5463	12.5662		1.15758	0.21111
209		hsa-miR-3663-3p	1186.61	1026.48		1.156	0.209139
210		hsa-miR-4722-3p	35.1603	30.5239		1.15189	0.204004
211		hsa-miR-3960	30500.3	26568.1		1.14801	0.19913
212		hsa-miR-593*	20.6826	18.0676		1.14473	0.195007
213		hsa-miR-4466	3881.07	3410.22		1.13807	0.186589
214		hsa-miR-4673	32.0305	28.2068		1.13556	0.183405
215		hsa-miR-1587	49.2982	43.4138		1.13554	0.183379
216		hsa-miR-1268	2114.28	1864.77		1.1338	0.181168
217		hsa-miR-4508	3316.94	2927.04		1.13321	0.180411
218		hsa-miR-4763-3p	191.744	169.26		1.13284	0.179941
219		hsa-miR-1224-3p	36.6233	32.5979		1.12349	0.167982
220		hsa-miR-4695-5p	145.691	129.817		1.12228	0.16643
221		hsa-miR-4697-5p	166.328	148.534		1.1198	0.163237
222		hsa-miR-4787-5p	7836.58	7002.7		1.11908	0.162311
223		hsa-miR-2392	25.8277	23.1123		1.11749	0.16026
224		hsa-miR-4440	26.9404	24.1915		1.11363	0.155271
225		hsa-miR-371b-3p	38.4651	34.5417		1.11358	0.15521
226		hsa-miR-3188	47.395	42.6185		1.11208	0.153255
227		hsa-miR-4758-5p	209.903	188.752		1.11205	0.153227
228		hsa-miR-320b	62.4504	56.6142		1.10309	0.141546
229		hsa-miR-4685-5p	21.4657	19.5058		1.10047	0.138126
230		hsa-miR-658	55.3054	50.2831		1.09988	0.137348
231		hsa-miR-3665	11251.9	10267.8		1.09585	0.13205
232		hsa-miR-3675-3p	18.2297	16.6358		1.09581	0.131996
233		hsa-miR-4749-5p	169.679	154.972		1.09489	0.130792
234		hsa-miR-4281	1182.27	1079.85		1.09485	0.130731
235		hsa-miR-361-3p	13.7576	12.5667		1.09476	0.130619
236		hsa-miR-296-3p	25.5776	23.4015		1.09299	0.128281
237		hsa-miR-3187-3p	21.6918	19.8684		1.09177	0.126673
238		hsa-miR-193b	19.8941	18.2918		1.0876	0.121145
239		hsa-miR-4505	227.841	210.308		1.08336	0.115517
240		hsa-miR-4507	45.0513	41.6937		1.08053	0.111739
241		hsa-miR-3922-5p	22.0761	20.4729		1.07831	0.108768
242		hsa-miR-4685-3p	59.6615	55.7098		1.07093	0.0988676
243		hsa-miR-200a	13.4274	12.5691		1.06828	0.0952928
244		hsa-miR-92b*	206.024	193.49		1.06478	0.0905498
245		hsa-miR-631	14.8418	14.0181		1.05876	0.0823755
246		hsa-miR-4728-5p	103.777	98.4156		1.05448	0.0765295
247		hsa-miR-4298	42.2236	40.1447		1.05179	0.0728405
248		hsa-miR-550b	26.1519	24.9928		1.04637	0.0653998
249		hsa-miR-4707-5p	68.0214	65.1538		1.04401	0.0621389
250		hsa-miR-4674	692.612	663.828		1.04336	0.0612364
251		hsa-miR-4734	2829.87	2715.33		1.04218	0.0596044
252		hsa-miR-149*	320.562	308.661		1.03856	0.0545793
253		hsa-miR-1268b	835.322	804.657		1.03811	0.0539599
254		hsa-miR-296-5p	143.451	138.203		1.03797	0.0537685
255		hsa-miR-4270	142.988	138.129		1.03517	0.0498702
256		hsa-miR-484	47.7235	46.2421		1.03204	0.0454946
257		hsa-miR-4525	14.9448	14.5256		1.02885	0.0410387
258		hsa-miR-3918	18.6535	18.1313		1.0288	0.040963
259		hsa-miR-4763-5p	50.3442	48.9881		1.02768	0.0393937
260		hsa-miR-92a	325.019	317.033		1.02519	0.035894
261		hsa-miR-4433	122.671	119.673		1.02505	0.035701
262		hsa-miR-3937	166.489	163.264		1.01975	0.0282214
263		hsa-miR-4787-3p	57.1198	56.3294		1.01403	0.0201026
264		hsa-miR-4646-3p	33.9141	33.4621		1.01351	0.0193581
265		hsa-miR-1469	1417.62	1399.49		1.01296	0.0185738
266		hsa-miR-3934	23.6495	23.3597		1.01241	0.0177874
